# Supplementary material for: VEL-dependent polymerization maintains the chromatin association of Polycomb proteins for the switch to epigenetic silencing
Source: Mol Cell. Author manuscript; Available in PMC 2025 Oct 13. (PMC7618248; doi:10.1016/j.molcel.2025.08.002)
Supplement: Table S1 [file EMS209380-supplement-Table_S1.xlsx]

## Sheet: Table S1
Table S1 (related to Figs. 3F, S7): VEL proteins in plant genomes
Lineage	Class	Family	Species	GeneID_VIN3/VEL1	GeneID_VRN5	Protein sequence
Angiosperms	Rosids	Brassicaceae	Arabidopsis thaliana	Q9FIE3		﻿MQAASLSKIWRFDGNVGPENMDSSSFEDNECIETCKPNVLNVSERRELIHALSNQPEEASELLNSWSRNEIMKIICAEMGKERKYTGLNKPKLIENLLNLVSRPLGETSCSDRRNSRKKEKKMIGYIICCENLACRAALGCDDTFCRRCSCCICQKFDDNKDPSLWLTCDACGSSCHLECGLKQDRYGIGSDDLDGRFYCAYCGKDNDLLGCWRKQVKVAKETRRVDVLCYRLSLGQKLLRGTTKYRNLLELMDEAVKKLEGDVGPLSGWAMKMARGIVNRLSSGVHVQKLCSQAMEALDKVVSPSESVSGQGDKMTVRVEEIQARSVTVRVDSEEPSSSTQNKITGFRLFCRKSKDEECSSQGNCVVYLPETTSAIQGLEPDTEFCLRVVSFNEEGD…
Angiosperms	Rosids	Brassicaceae	Arabidopsis thaliana		Q9LHF5	﻿MDSSSTKSKISHSRKTNKKSNKKHESNGKQQQQQDVDGGGGCLRSSWICKNASCRANVPKEDSFCKRCSCCVCHNFDENKDPSLWLVCEPEKSDDVEFCGLSCHIECAFREVKVGVIALGNLMKLDGCFCCYSCGKVSQILGCWKKQLVAAKEARRRDGLCYRIDLGYRLLNGTSRFSELHEIVRAAKSMLEDEVGPLDGPTARTDRGIVSRLPVAANVQELCTSAIKKAGELSANAGRDLVPAACRFHFEDIAPKQVTLRLIELPSAVEYDVKGYKLWYFKKGEMPEDDLFVDCSRTERRMVISDLEPCTEYTFRVVSYTEAGIFGHSNAMCFTKSVEILKPVDGKEKRTIDLVGNAQPSDREEKSSISSRFQIGQLGKYVQLAEAQEEGLLEAFYN…
Angiosperms	Rosids	Malvaceae	Theobroma cacao	A0A061GPU0		﻿MDSCFEGVALDPSKCSKLSMDEKRELVYELSKRTHRASEMLQSWSRQEILQILCAEMGKERKYTGLTKLKIIENLLKIVAEKNSGEHEGVTDPESQSSPTNGQRTSKRQRKADNPSRLPVPVNDLAITTGGNDMSNAIYCKNSACKATLRQEDAFCKRCSCCICYKFDDNKDPSLWLICSSEPPCQGNSCGMSCHLECALKHEKSGIGKDRRHAGLDGSFCCVACGKVNDLLGCWRKQLMAAKDTRRVDILCYRVSLGQKLLNGTEKYRKLSEIVDKAVKKLEAEVGPLTGLPVKMGRGIVNRLSSGPEVQKLCSSAVESLDKILFDTISHSSPNHSIPAGSSSIPPAIVRFEDVCPTSLSVIVGSEEPLPGSSVGYTLWHRKVHDRDYPVKSTCTLC…
Angiosperms	Rosids	Malvaceae	Theobroma cacao		A0A061GLW5	﻿MDLEDKFLAKVSGLQSLSSSVQSTPEKNGHSDDASRSPELLQEFLKSGPRKELLRTCFDKEKKNSASSKSKMTEALRLSNKTIKKPELRKASSTANSQPSSRKQNRKGENPMRVLPASELPPDLGFSNSWICKNSACRAVLSIDDTFCKRCSCCICHLFDDNKDPSLWLVCTSESGEGDYCGLSCHIECALQREKVGVVDLGQLMQLDGSYCCASCGKVSGILGCWKKQLSIAKDARRLDVLCYRIYLSYRLLDETSRFKELHEFVRDAKAKLEKEVGPVNGVHAKMARGIVSRLSVAGDIQKLCSLAIEKADEWLATMSNTSPKCQDSRPAACRFLFEEVTSSSVVIILIELSTASPDDIKGYKLWYFKSRDETHTKEPISVFPRTQRRILISNLQP…
Angiosperms	Super-Asterids	Solanaceae	Nicotiana attenuata	A0A314LC46		﻿MRKFDGTGISAMESTLTGLVLDPTKFSQLSLEEKRQLVYEISQCSEDAPKILSSLTRRELLEIICAEMGEERKYSGYTKFKMIDQLLKLVSCKSSTNTGSGFKRQRKQENQCQTLVQNGEAKWEMESKTQFLLCHNLACRATLEREDVFCKRCCCCICHQYDDNKDPSLWLTCESDSPDEIKPCGLSCHLKCALEHEQSGILKNCINQKLDGDFYCVSCGKVNGLMRTLRKQLMTAKEARRVDVLCLRISLSRKILEKTEKYKGLLKLVELAVEMLKNEVGPLAQASEKMDRRIVNRLSCGTAVQKLCGSALEAFDSMLPNQYFNPMTKEEPPMPCRMHFEEQSPSKITIVFKYDDRMLKELIGFKLWYRKSTADEYPDDVTFIALSPATRFKLDGLD…
Angiosperms	Super-Asterids	Solanaceae	Nicotiana attenuata		A0A1J6IU80	﻿MSEQLPKLSKKQFKTQEQKRASSSPKDHSSRKQHRKGENPLRIPPATEPCEDVKCSNSWICKNAACRATISIDDTFCKRCSCCICHLFDDNKDPSLWLECTSESGQGGSCGLTCHIECALQREKVGVVDLGQLMQLDGSYCCASCGKVSGILRFWKKQLCVAKDARRVDILCYRIYLSYRLLDGTSRFKELHEIVKEAKAKLEMEVGPVNGVSSKMARGIVSRLSIASDIQSLCSIAIEKADEWLATKTNKPSNSSEGSLPAACKFLFEEVTSTSVVIVLIEVSAESSEDVKGYKLWYCKAREDTYTQEPVCVFPRTQRRILISNLQPCTEYSFRIVSYTDTSDVGHSEAKCFTKSIEIIHKKSDSVAGHKRKVNQDTGGSSGSKEGYYTGKDIEFDS…
Angiosperms	Monocots	Arecaceae	Phoenix dactylifera	XP_026657157		﻿MSAAMDPPFSGFVLDPAKCRKLSIEEKRELIRELSKWPESAPEKLQAWSRRDLLEILCAELGKERKYTGLTKQKMIEYLFRVVSEKKSREHGEDMDSTPEPPKPNSQTPSKRQRKNDHPSRLVATNNLPASDGNEVMDIRYCQNLACRATLTLQDAFCKRCSCCICHKYDDNKDPSLWLFCSSDAPSQGNSCGFSCHLECALNHERAGILKNGQCARLDGSYYCIYCRKVNDLLGCWKKQLMIAKDARRVDVLCHRISLSHKLLSLTAKYQSLHEIVDTAMKKLEAEVGSITDLPNMARGIVNRLSVGAEVQRLCARAVELLDSMLSSALSVHRRVQEEKLISSSFIKFEAISASSLTVVLDLEDHTTLSQERAGFIVWHRKAETADYPTEPSCTLCN…
Angiosperms	Monocots	Arecaceae	Phoenix dactylifera		XP_008790537	﻿MDSEDKVLLKAFSSHTSSSAISTPEENGRMHDNVKAQQSLQEFLKSYPKKDLVRTSFDKESKRSGTSKCKTIEETSKATAIRGCKNLELMKLSSNHSTFANNQAPKKQSRKGEHPVRLPSTEGSEEFRYATTWICKNSACKAVLSSEDTFCKRCSCCICHLFDDNKDPSLWLVCTSEYGDQDWCGLSCHIECALQRQKAGVVDLGQFMQLDGSYCCASCGKVSGIIGCWKKQLAIAKDARRVDVLCYRIFLSYRLLDGTSRFKELHEIVENAKAKLETEVGPVNGVSAKMARGIVSRLSVAGDVQKLCFLAVEKADEWLRSTSHSDPKSRDSLPAACRFQFEEITSSSIVIVLRETSSSCDAVKGYKLWYWKSREQPCVKEPVTFSRAQRRILISNLQ…
Angiosperms	Monocots	Poaceae	Zea mays	A0A1D6QT24		﻿MSVDEKRELVRDLSKSPESAPDRLQSWTRREIVEILCSDLGRERKYTGLSKQRMLDYLFRLVSGKSSGPVEHVQEKEKGREKGKEREKESIPEPNTTNHHQSPAKRPRKSDNPSRLPIITNNSAASDVTGPTNNSRFCQNVACRAILRDNFCRRCSCCICFSYDDNKDPSLWLSCSSDQHLQKDTCGFSCHLECALKDERTGILQSGQCKKLDGGYYCTRCWKQNDLLGSWKKQLVIAKDARRLDVLCHRIYLSHKILVSTEKYLVLHEIVDTALKKLEAEVGPISGAPNMSRGIVSRLTVGAEVQKLCAQAIDAMESLFSGVSPAGSRIPRPCMVPPNFVKFEAITQTSVMVFLDLVHYPMLAQEATSFNIWHRMAVTEAYLTNPTGIILPPSKKLP…
Angiosperms	Monocots	Poaceae	Zea mays		C0HHG2	﻿MAASGGDAPELAGVPPCPISSARMALSGDLFRSAVITNACNAASAPEENRLADDSNTISENAQESLSSLPEQESNDASVNTEKKEPGISKCKSVDEIPKTVAVKRCKNIDSKKVSSNNNNNPSFTGSLVLKKQPAKGGHLFQLCENGMSQDTKTPSTRICINSACKAVFNSDNAFCKRCSCCICHGFDDNKDPSLWLVCSSEIGDQDCCGSSCHIECALKHRKTGCIELGQSIQLDGNYCCAACGKVIGILGFWKRQLVVAKDARRVDNLCSRIYLSHRLLDGTTRFKELHRIVEDAKAKLESEVGPLDGTSSKMARGIVGRLHVAADVQKLCTLAIEKANEWLSSNIQSETKQNDTLPSACRFKFEDITASSLVLVLKEAVSSQYHAIKGYKLWYWN…
Angiosperms	Monocots	Zosteraceae	Zostera marina	KMZ71096		﻿MDGYSFDPTKLTSLSIDEKRDIIYALSRSPEDPSAVLQSWSRKDLLEVLCLEMGKERKYTSVTKIRLIEHLMGIVSEKILGKSHFKEEVTVSTTPSTMQLSSKRQRKDEHPTRIQPTNMSIDDTNTVIKFESSDNNSLQLCPNSACRAILNIENSFCKRCSCCICYTYDDNKDPSLWLVCSNINNPSEFDSCGTSCHIDCAMHHENSGIMKKTARDLRMDGTFYCVSCGKINDLLGFLRKQLQIAKDARRVDVLFYRIFLSHELLIGTEKYQALLRILDEAVKKLESEVGSIDSLNTMARLIVNRLSSGAQVQKLCASALELLDSIIPDAPELFSSGHHDEKKHKSYPLSASVEDITSTSLNFSISHDAPVSDSVSYTLRCRKIDDVGNLTEPLVKHL…
Angiosperms	Monocots	Zosteraceae	Zostera marina		KMZ73050	﻿MGSDEKLIPKVGPNTSSSAVSSPDDKCCLHTSNSPESLQDFPQSFPKSELVDSSFGNERKQTILTKCKTYELKSAVHSSFEKDRMQTIPSKCKAYPQKLIRSKGNKYLDLKRTSSSDSTFLSNHGSKKQSKKGDCLIRFSSSAENSQDGLPTKNLICRNSACRAILATEDTFCKRCSCCICHVFDDNKDPSLWLVCTSQPGYSDSCGLSCHIECALQNQKAGVVSLGHCMELDGSYCCCSCGKISGIIECWKKQLVIARDARRVDVLCHRISLSYRILDGTSRFKELHEIVGDAKDKLENEIGAVNGVSAKMARGIVSRLSVANDVQKLCTHAIEKADEWLISVANAKSIHRENSLPHACRFQFEGITSSSLVIKLKEARPSTSESIKGYKLWYCKTR…
Angiosperms		Amborellaceae	Amborella trichopoda	onekp_URDJ_scaffold_2037993		﻿MDSSLAGFVLDPSQCSKLSMQEKRDLVYEISKWSEVAPEILQSWSRKELLQVLCLEMGKERKYTGITKCKMIEHLLRVVSENKSVKNVDGENYASVSPLPSPNPQSSLKRQRKTENPSRLAIDTSHSQPNNGEDFDNTVYCQNLACRAILSTGDLFCKRCSCCICYLYDDNKDPSLWLVCSSEPPHQGEPCGMSCHLECALKHEEAGIVKKGQCTWLDGSFYCISCKKVNGLIGCWRKQLVVSKEARRVDVLCYRVSLCLRILNGTEQYRELHALVDTAAKKLEAEVGPLNGVPIKMARGIVNRLSSGAEVQKLCAHAIELADSLLSIESQPSPDASSKIQATVVAPGIIKFEDVSSTSISVVLAPGDKLSEEAMGYTLWHREAERNDYPKKPTSVLL…
Angiosperms		Amborellaceae	Amborella trichopoda		onekp_URDJ_scaffold_2037819	﻿ESLSSEVLSSPGKKEVAQDGSKTQESIQAFLQSCSKKELAYRMRFEKERKQSSATKCKMTEQNLKPVFTKGSKNHENKKTSSGNAAPTNSQSLSRKQPRKGENPIRLPSVSDDSPSSGCPSSWICKNAACRANLTSEDAFCRRCSCCICHQFDDNKDPSLWLVCSSETSEGDVCGLSCHVECALQYRKVGVVDLGQLMHLDGSYCCASCGKVSGIIGTWKKQLLIAKDARRVDILCYRISLSHRLLDGTSRFQEIHKIVEDAKSKLETEVGPVHGVSAKMARGIVSRLSVASEVQKLCALAIEKAESWVTTIGHSNSIHREDSLPAACRVQFQDVTSSSLMIVLKDAASVLKSNIKGYKLWCHRSREQMNEKEPMCILPKSKRRVQLSNLQPCTEYTF…
