# Supplementary material for: VEL-dependent polymerization maintains the chromatin association of Polycomb proteins for the switch to epigenetic silencing
Source: Mol Cell. Author manuscript; Available in PMC 2025 Oct 13. (PMC7618248; doi:10.1016/j.molcel.2025.08.002)
Supplement: Table S2 [file EMS209380-supplement-Table_S2.xlsx]

## Sheet: Table S2
Table S2: Primers (related to STAR methods)
Primer name	Primer sequence 5' -> 3'	Comments
Primers for cloning
Infu-SalI-pENTR-VRN5-F	TATCGATACCGTCGACCAGGAGTGACATGGTACAAAG	pVRN5::VRN5 into pENTR
Infu-SalI-pENTR-VRN5-R	CCCCCTCGAGGTCGACCACATGAGAGCTTGCCAC
pENTR-VRN5-linearizing-F	TCAAGCTTCCCATTGATTCAACCAC	linearizing pENTR-pVRN5::VRN5
pENTR-VRN5-linearizing-R	ATGTGAGGTCATTACTCCATTGTTTGGC
Infu-pENTR-VRN5-SYFP2-F	GTAATGACCTCACATGTGAGCAAGGGCGAGGAG	insertion of SYFP2 tag into pENTR-pVRN5::VRN5
Infu-pENTR-VRN5-SYFP2-R	CAATGGGAAGCTTGATTACTTGTACAGCTCGTCCATGCC
pENTR-VRN5-linker-F	GTAATGACCTCACATTCTGCTGCCGCATCCGCGGCAGCTTCAGCCGTGAGCAAGGGCGAG	insertion of linker into pENTR-pVRN5::VRN5-SYFP2
pENTR-VRN5-linker-R	CTCGCCCTTGCTCACGGCTGAAGCTGCCGCGGATGCGGCAGCAGAATGTGAGGTCATTAC
VRN5_delVEL_top	GAGAACCACGAGTGTGACACCTCACATTCTGCTGC	VRN5 VEL deletion in pENTR-pVRN5::VRN5
VRN5_delVEL_bottom	GCAGCAGAATGTGAGGTGTCACACTCGTGGTTCTC
gVIN3_VEL_del_F	TCTGCTGCCGCATCCGCGGCAG	VIN3 VEL deletion in pENTR-pVIN3::VIN3
gVIN3_VEL_del_R	TCCTACTCCATTTGCGGCATTATTGATC
VIN3_delCD_top	GACCTCTTGTTCTGACCGTAGAAACGGTGACAAGATGACCGTGAGAG	VIN3 PHDsuper deletion in pENTR-pVIN3::VIN3
VIN3_delCD_bttm	CTCTCACGGTCATCTTGTCACCGTTTCTACGGTCAGAACAAGAGGTC
V3_V5_VEL_T	CGCAAATGGAGTAGGAGATAAAGACCTTGAGAAATGTGTGAAGGTGATC	VRN5VEL into in pENTR-pVIN3::VIN3
V3_V5_VEL_B	GCAGGTACTACACCATTTGTCGATGACCTTTTGGTGGAGACAACATCAG
sgRNA_VEL1_F	ATTGGGAAAAGACAAGCAAAGTGA	guideRNA for CRISPR
sgRNA_VEL1_R	AAACTCACTTTGCTTGTCTTTTCC
Primers for transcript analyses
VIN3 qPCR_F	TGCTTGTGGATCGTCTTGTCA	VIN3 qPCR (all lines except ΔPHDsuper), Hepworth et al. 2018
VIN3 qPCR_R	TTCTCCAGCATCCGAGCAAG
VIN3_seq3F	ACTTGCTTGTAACACCCTGC	VIN3 qPCR (in ΔPHDsuper lines)
VIN3_reverse	CTCAGGTTTCTCGTTCAAGGATAC
VRN5_qPCR_F	GAGGCATTGTTAGTAGGCTTCC	VRN5 qPCR
VRN5_qPCR_R	CACGCAGCTGGAACTAAATCTC
VEL1_qPCR_exon3_F	GCTCGGTTAATACTAAAGGTGAGAG	VEL1 qPCR
VEL1_qPCR_exon3_R	CAAGACTCACCCTCAAATGGAG
FLC spliced F	AGCCAAGAAGACCGAACTCA	FLC spliced qPCR, Hepworth et al. 2018
FLC spliced R	TTTGTCCAGCAGGTGACATC
PP2A_qPCR_F2	ACTGCATCTAAAGACAGAGTTCC	PP2A qPCR, Hepworth et al. 2018
PP2A_qPCR_R2	CCAAGCATGGCCGTATCATGT
UBC_qPCR_F	CTGCGACTCAGGGAATCTTCTAA	UBC qPCR, Hepworth et al. 2018
UBC_qPCR_R	TTGTGCCATTGAATTGAACCC
Primers for ChIP-qPCR
FLC_-392_F	ACTATGTAGGCACGACTTTGGTAAC	Yang et al. 2017
FLC_272_R	TGCAGAAAGAACCTCCACTCTAC
FLC_-49_F	GCCCGACGAAGAAAAAGTAG
FLC_53_R	TCCTCAGGTTTGGGTTCAAG
FLC_157_F	CGACAAGTCACCTTCTCCAAA
FLC_314_R	AGGGGGAACAAATGAAAACC
FLC_416_F	GGCGGATCTCTTGTTGTTTC
FLC_502_R	CTTCTTCACGACATTGTTCTTCC
FLC_652_F	CGTGCTCGATGTTGTTGAGT
FLC_809_R	TCCCGTAAGTGCATTGCATA
FLC_1144_F	CCTTTTGCTGTACATAAACTGGTC
FLC_1257_R	CCAAACTTCTTGATCCTTTTTACC
FLC_1933_F	AGCCTTTTAGAACGTGGAACC
FLC_2171_R	TCTTCCATAGAAGGAAGCGACT
FLC_3197_F	GGGGCTGCGTTTACATTTTA
FLC_3333_R	GTGATAGCGCTGGCTTTGAT
FLC_4322_F	AGAACAACCGTGCTGCTTTT
FLC_4469_R	TGTGTGCAAGCTCGTTAAGC
FLC_5643_F	TGGTTGTTATTTGGTGGTGTG
FLC_5758_R	ATCTCCATCTCAGCTTCTGCTC
FLC_6877_F	TTGTAAAGTCCGATGGAGACG
FLC_6947_R	ACTCGGCGAGAAAGTTTGTG
AFO_ChIP_F	TTCTTCACGGGTTGATTGTCT
AFO_ChIP_R	GTCGGGTTATAACACAAGTTGATATG
AP1_F	GTGTTTGAGTCTCGGGATCTTT
AP1_R	AGTCGACACGCAAATCCTAAA
At1g70380_ChIP_F	TTGCCATTGATCGGAGCAAG
At1g70380_ChIP_R	TGTGCGTCTCAAAGAAATGGG
BSL1_ChIP_F	CTTTGCTTCGCCGAGTTTTG
BSL1_ChIP_R	AAGTCCAGCTCAGCGAAAAC
RSH3_ChIP_F	TCAACGGACGTAAGGGTTTG
RSH3_ChIP_R	ATGAATCTATTTGCGGATGAGGA
SSL2_ChIP_F	TGCCACTCTCTCAGTTTC
SSL2_ChIP_R	TGGGTAAGAGTCTAAGAGATAA
ACTIN_728_F	GATATTCAGCCACTTGTCTGTG	Yang et al. 2017
ACTIN_812_R	CTTACACATGTACAACAAAGAAGG
